# Supplementary material for: Clinically Relevant Pancreatic Fistula after Pancreaticoduodenectomy: How We Do It
Source: Biology (Basel). 2023 Jan 22;12(2):178. doi: 10.3390/biology12020178 (PMC9952935; doi:10.3390/biology12020178)
Supplement: Supplementary file 1 [file biology-12-00178-s001.zip]

Archive with 1 entries (1 files):
- biology-2076204-supplementary.pdf
